# Supplementary material for: The burden of premature adult mortality associated with lack of access to electricity in India
Source: PLoS One. 2024 Mar 13;19(3):e0297463. doi: 10.1371/journal.pone.0297463 (PMC10936845; doi:10.1371/journal.pone.0297463)
Supplement: S1 Dataset — (XLS) [file pone.0297463.s001.xls]

## Sheet: Sheet1
record_id	statename	andistrict	apdistrict	ardistrict	asdistrict	brdistrict	chdistrict	cgdistrict	gadistrict	gjdistrict	hrdistrict	hpdistrict	jhdistrict	kadistrict	kldistrict	mpdistrict	mhdistrict	mndistrict	mldistrict	mzdistrict	nldistrict	ordistrict	pbdistrict	rjdistrict	skdistrict	tndistrict	trdistrict	updistrict	ukdistrict	wbdistrict	dddistrict	dnhdistrict	jkdistrict	lddistrict	dldistrict	pydistrict	districtcode	dlatitute	dlongitude	menpopulation	asmrmen	cpodmen	womenpopulation	asmrwomen	cpodwomen	literatewomen	workingwomen	pollutingfuel	tapwater
355	TN																									Karur											3312			393866	8.9	48.6	410716	6	38.4	60.66	36.27	52	58.5
123	KL														Pathanamthitta																						3212			394436	6.5	37.9	461901	2.5	18.3	88.62	11	58.9	15.2
23	HR										Sonipat																										608			536735	8.6	48.2	474728	5.4	34.6	61.08	17.66	52.8	42.2
358	TN																									Nagapattinam											3317			579504	10.2	53	607035	6.6	41.3	69.91	15.72	64.6	40.9
584	GA								South Goa																												3002			241685	9	49.2	238496	4.2	29.6	74.9	16.2	27.9	83.7
514	UK																												Nainital								511			350055	6.2	37.2	334510	4.5	33.5	67.41	17.15	44	65.5
95	KA													Davanagere																							2913			712515	6.2	38	697182	4.4	30.4	61.3	20.97	73.5	38.9
616	AP		Rangareddy																																		2806			2126663	5.4	35	2062123	3.4	24.7	61.23	20.26	36.9	72.3
626	AP		Krishna																																		2816			1672284	10.4	55.2	1689552	6.5	41.4	62.7	24.51	47	63.1
105	KA													Mysore																							2923			1129258	6.1	36.7	1120875	4.2	28.6	60.32	18.49	59.2	61.7
353	TN																									Kanchipuram											3303			1617539	5.7	35.4	1610464	3.3	23.1	70.62	17.65	36.5	56.7
625	AP		West Godavari																																		2415			1430044	7.6	44.1	1452851	5.6	36.3	64.56	22	58.7	72.7
580	DL																																		West Delhi		707			1008932	4.3	28.1	900639	2.5	17	73.06	11.03	8.7	82.3
14	HR										Kurukshetra																										604			362332	7.5	42.5	337074	5	31.5	60.85	14.32	48.8	72.8
361	TN																									Perambalur											3314			203975	11.5	56.8	212814	8.4	49.2	59.28	39.71	66.5	27.9
108	KA													Shimoga																							2914			639137	11.8	59.8	643412	6.8	43	67.18	19.63	65.5	43.3
630	AP		Y.S.R.																																		2820			1038710	13.1	62.6	1040850	7.5	44.8	50.47	24.14	69.2	48.1
300	PB																						Hoshiarpur														304			563695	7.6	42.2	571112	4.2	28.2	72.25	7.58	37.6	48.8
575	DL																																		North Delhi		702			348435	13.7	66	306235	8.4	49.8	72.62	8.46	7.8	77.3
372	TN																									Tiruvallur											3301			1493736	5.2	33.3	1491628	3.2	22.7	69.98	16.4	33.1	46
124	KL														Thrissur																						3207			1066886	6.5	40.5	1209802	3.1	22.4	85.12	13.56	53.4	22.2
245	WB																													Kolkata							1916			1767172	7.2	43.6	1636076	5.3	36.8	71.64	13.17	33.6	84.9
312	PB																						Tarn Taran														316			407330	8.8	46.7	387646	6.6	39.4	54.64	8.28	60.4	10.1
310	PB																						Sangrur														319			626054	8.4	46.2	574487	4.7	30.8	55.55	7.29	53.4	34.4
11	HR										Jind																										609			489913	10	52.7	437018	5.5	34.2	53.24	18.82	67.5	40.5
615	AP		Hyderabad																																		2805			1410815	9.4	51.1	1366667	5.9	37.5	70.11	12.21	32	96
28	HP											Kangra																									24			531126	4.4	29.2	562350	2.8	20.1	71.92	9.04	55.6	86
588	GJ									Mehsana																											2404			741239	11.4	56.9	708947	6.9	42.2	67	15	56.1	43.7
579	DL																																		Central Delhi		706			216659	17.9	75.1	193824	8.7	50.2	73.53	9.4	10.4	93.1
576	DL																																		North East Delhi		703			855115	7.8	45.8	771094	5.9	37.7	66.38	5.38	9.2	76.6
34	HP											Sirmaur																									210			193671	9.2	51.8	178553	7	44.2	61.93	23.34	69.1	67.4
194	MH																Mumbai suburban																				2722			3832942	5.8	35.3	3265130	3.7	27.5	77.5	16.3	20.2	93.9
608	GJ									Valsad																											2424			647252	7.5	42.8	592762	4.6	31.3	62.9	15.5	60.7	24.1
373	TN																									Tiruvarur											3318			463963	10.6	57.1	480476	7.2	43.6	69.54	17.39	66.2	23
585	GJ									Kutch																											2401			783985	8.4	49.8	688530	4.7	32	51.5	9.6	66.8	40.7
32	HP											Mandi																									205			351960	4.2	27.8	362414	2.9	22.2	65.79	19.64	72.6	91.4
304	PB																						Mansa														313			289134	8.8	46.5	262681	4.8	31	49.73	11.11	71.9	35.7
259	DNH																															Dadra and Nagar Haveli					26			155798	8.2	47.9	108630	5.3	34.5	53.82	14.12	58.92	26.02
609	GJ									Surat																											2425			2757991	5.3	34.4	2075998	2.9	21.6	70.3	12.3	36	64
40	JK																																Baramulla				108			353705	4.4	29.6	309178	4	27.2	43.94	3.79	75.4	37.5
594	GJ									Jamnagar																											2410			783712	7.6	43.1	736539	4.4	29.5	57.5	11.2	64.6	38
613	AP		Karimnagar																																		2803			1362798	8.6	47.9	1402746	4.6	29.6	50.1	34.54	64	42.4
375	TN																									Vellore											3304			1440846	9	50.3	1471735	5.8	37	64.29	20.27	54.3	49.9
122	KL														Palakkad																						3206			977364	6.2	39.4	1057494	2.5	18.8	77	15.33	71	33.3
262	CH						Chandigarh																														4			440244	5.2	32.7	360170	4.8	31.6	71.6	14.5	27.1	93.7
97	KA													Gadag																							2907			380774	11.4	57.5	375194	7.7	46.2	57.45	26.76	84.1	42.9
309	PB																						Sahibzada Ajit Singh Nagar														318			401036	6.6	39.2	365300	3.8	26.2	70.19	12.64	31.6	73
367	TN																									Tiruchirappalli											3313			1004096	9.3	50.5	1038940	5.7	36.9	69.43	26.17	51.6	66.6
20	HR										Rewari																										617			331539	9.5	52.9	309682	4.1	28.6	61.38	19.74	62.7	48.2
50	JK																																Pulwama				112			200773	5.1	34.7	185025	3.8	27.8	43.25	3.42	76.9	29.9
371	TN																									Thoothukudi											3326			631854	10.6	55.9	650157	6.9	42.8	73.05	22.34	55.6	63
110	KA													Udupi																							2915			420519	16.6	73	464623	8.2	48.7	74.89	24.25	64.6	11.7
257	SK																								Other												11			236946	7.6	42.7	206315	6.6	40.4	67.37	39.58	57.78	29.2
349	TN																									Cuddalore											3316			964206	9.4	50.3	974659	6.1	38.9	62.97	19.39	61.2	49.5
593	GJ									Rajkot																											2409			1445206	6.3	38.7	1357844	4.2	28.1	66.2	11.9	52.2	52.9
86	KA													Bangalore Rural																							2929			381138	6	36.9	358857	3.8	25.6	62.99	22.41	63.8	19.5
116	KL														Kannur																						3202			829951	5	32.6	986912	1.9	14.6	83.9	11.5	77.7	8.6
369	TN																									Tirunelveli											3327			1118424	9.2	51.3	1153170	5.4	35.7	68.29	30.85	54.8	72.5
121	KL														Malappuram																						3205			1315802	7.3	45.8	1530045	3.6	26.3	79.62	4.81	81.3	11.1
19	HR										Panipat																										607			448328	8.9	48.1	400118	5.7	35.8	57.73	15.31	44.2	51.7
591	GJ									Ahmedabad																											2407			2821785	4.3	27.7	2611499	3.2	21.8	70.3	9.5	34	67
294	PB																						Barnala														320			227977	9.9	52.7	204563	5.4	36	56.77	7.97	50.7	47.8
357	TN																									Madurai											3322			1149598	8.5	48.4	1162523	5.7	36.3	69.43	23.81	50	65.5
631	AP		Kurnool																																		2821			1423041	14.6	68.7	1428625	9.3	53.9	43.73	34.92	76.6	56.5
25	HP											Bilaspur																									2207			137894	6.7	40.4	137387	2.9	21	69.78	15.97	78	81.1
597	GJ									Amreli																											2413			531628	8.1	47.6	516060	4.5	29.6	58.8	13.9	70.3	17.1
295	PB																						Bathinda														312			551351	7.1	41	484857	3.3	22.1	55.26	9.73	53.7	40.4
120	KL														Kozhikode																						3204			1042465	5.9	38.4	1192829	2.5	18.8	83.48	7.24	77.9	16.5
94	KA													Dakshina Kannada																							2921			775136	12.9	64.9	794935	6.7	43.6	76.05	31.48	57.7	31.9
366	TN																									Tiruppur											3332			962351	5.3	33.9	969951	3.4	24	64.96	32.05	32.7	75.4
501	UK																												Rudraprayag								503			71366	14.3	65.4	86449	7.9	44.5	61.97	32.32	62.7	64.2
618	AP		Nalgonda																																		2808			1234774	10.8	55.8	1243048	4.9	32	48.6	34.98	72.4	32.8
595	GJ									Porbandar																											2411			211886	9.1	51.1	201678	4.4	29.7	60.3	12.1	64.9	42.5
374	TN																									Tiruvannamalai											3305			901557	9.7	52.4	912796	6.4	39.3	58.34	28.57	69.7	44
87	KA													Bangalore Urban																							2918			4194261	8	46	3802941	5.1	33.6	74.68	20.98	23	66.6
614	AP		Medak																																		2804			1066385	9.8	53.5	1073361	5.2	35.9	45.27	30.95	74.7	43.9
362	TN																									Pudukkottai											3320			578630	11.5	57.8	600743	7.6	45.1	61.55	27.42	78.2	44.6
261	PY																																			Karaikal	34			470779	10.2	52.8	499051	4.6	31.1	72.38	17.63	28.71	90.8
603	GJ									Vadodara																											2419			1548735	8.5	45.8	1473364	5.8	37.1	63.6	11.9	52.1	52.9
297	PB																						Faridkot														311			234342	7.9	43.8	213794	5.3	33	56.91	7.71	46.1	32.3
26	HP											Chamba																									201			177405	9.6	53.7	178345	5.8	37.4	53.45	12.57	78.7	86.7
260	LD																																	Lakshadweep (LD)			31			24407	6.5	42.9	22593	7.4	46	78.3	5.32	79.46	9.12
102	KA													Kolar																							2927			556513	5.4	32.3	547705	4.1	27.5	59.49	25.13	77	29.1
605	GJ									Bharuch																											2421			582687	11	56.3	536827	7.1	43.3	66.4	13.8	62	39.2
12	HR										Kaithal																										605			391147	8.7	46	358139	4.7	29.6	51.81	14.06	67.8	40.2
114	KL														Ernakulam																						3208			1202094	5.3	34.2	1228450	2.4	18.1	86	15.02	35.9	53
307	PB																						Patiala														314			734266	6.7	39.2	681757	3.3	22.4	62.22	8.66	40.2	46.6
258	DD																														Daman						25			138052	9.5	53	71545	4.7	32.3	68.6	14.89	43.42	54.6
360	TN																									Nilgiris											3310			261977	12.7	62.8	276908	6.6	41.3	72.01	32.67	56	60.1
598	GJ									Bhavnagar																											2414			1019797	7.8	44.8	958819	4.4	29.1	57.5	14.5	67.3	42.8
193	MH																Mumbai City																				2723			1252145	8.7	49.1	1018766	5.6	37.7	78.41	16.71	19.8	95.7
96	KA													Dharwad																							2908			680704	8.5	46.9	667101	6	38.5	64.84	20.91	61.1	59.6
104	KA													Mandya																							2919			658058	10.5	54.5	661930	5.3	34.1	56.73	22.28	80.3	41.3
612	AP		Nizamabad																																		2802			874136	11.8	59.6	931648	6.2	39.6	46.1	35.8	67.6	48.9
624	AP		East Godavari																																		2814			1877476	8.2	46.6	1910654	5.6	35.8	60.81	14.34	64.8	53.4
301	PB																						Jalandhar														303			835663	6.7	40.1	791804	3.2	23	70.58	9.81	32.8	49.2
359	TN																									Namakkal											3308			661686	6.2	36.8	671036	4.1	27.7	60.98	38.89	43.1	57.9
305	PB																						Moga														308			375503	11	54	343229	6	35.7	59.46	9.71	50.9	30.6
352	TN																									Erode											3309			799216	4.8	29.3	809268	2.9	20.1	59.22	37.24	42.1	63.8
296	PB																						Firozpur														309			756657	4.4	27	695226	2.3	16.9	54.36	8	60.6	30
24	HR										Yamuna Nagar																										603			460148	8.2	47	416798	6.1	39.5	63.02	9.4	51.4	67.1
84	KA													Ballari																							2911			872718	9.8	53.5	860684	6.3	40.2	50.03	26.89	75.2	47.5
376	TN																									Viluppuram											3306			1265198	9.4	50.1	1273217	5.5	34.8	55.95	26.48	71.1	41.5
30	HP											Kullu																									204			164869	11.3	57.2	154269	7.5	45.3	62.66	35.14	57.3	84.4
36	HP											Una																									207			186729	11.8	59.9	187578	6.7	41.8	72.41	11.22	59.7	81.2
45	JK																																Kathua				107			218497	6.8	40.6	199108	3.9	26	55.35	6.69	71.7	40.7
619	AP		Warangal																																		2809			1244806	8.7	47.9	1278770	4.4	29	50.49	32.87	72.5	34
308	PB																						Rupnagar														317			252507	10.1	52.6	241817	4.9	31.7	68.53	9.81	47.1	56.5
57	JK																																Srinagar				110			476631	5.3	35.5	436356	3.6	26.5	54.09	6.99	12.3	82
386	AR			Papum Pare																																	1204			64037	5.2	33.9	63342	5.6	37.7	63.23	19.43	29.7	56.9
577	DL																																		East Delhi		704			672559	5.7	36.1	606912	5.8	38.4	75.4	10.66	7.2	91.8
18	HR										Panchkula																										601			217245	7.6	43	195681	4.8	31	67.07	18.84	36.2	84.1
125	KL														Thiruvananthapuram																						3214			1149353	5.3	33.1	1285146	2.8	19.9	83.18	13.09	57.3	31.9
365	TN																									Sivaganga											3321			500241	9.2	51	505547	5.4	35.9	64.65	22.28	66.1	40.1
377	TN																									Virudhunagar											3324			716440	10.4	55.4	729489	6	38.8	65.51	32.56	55.3	45
206	MH																Sindhudurg																				2733			296086	16.6	72.8	306791	9.3	51.7	73.51	14.26	77.4	20.5
38	JK																																Budgam				102			235447	4.6	31.4	212890	4.5	30.9	35.96	4.29	82	30.4
306	PB																						Sri Muktsar Sahib														310			341668	10.6	53.9	315017	5.2	33.6	52.65	7.96	54.9	39
368	TN																									Theni											3323			467404	10	55	473575	6.2	38.6	62.99	31.09	55.2	76
29	HP											Kinnaur																									34			36083	15.8	71.7	26676	8.8	49.6	63.38	44.62	43.5	83.7
504	UK																												Dehradun								505			665035	5.3	35.2	609527	5.3	35.3	69.27	11.12	26.8	77.1
6	HR										Faridabad																										620			693085	6.4	39.3	623199	3.9	27.2	63.75	14.74	26.1	48.5
633	AP		Chittoor																																		2823			1514192	13.3	63.8	1540715	8.7	49.3	56.77	27.96	66.9	41.5
596	GJ									Junagadh																											2412			986254	8	45.8	945887	4.2	29	59.4	13.9	70.3	19.7
113	KL														Alappuzha																						3211			726234	6.8	40.9	817063	2.9	21.3	86.33	14.58	47.1	25.7
147	MP															Indore																					2322			1259268	6.2	38.1	1176852	4.9	37.3	64.65	16.44	31.5	42.3
298	PB																						Fatehgarh Sahib														306			233545	8.3	45.7	209931	4.9	31.5	67.06	8.86	42.1	32.5
302	PB																						Kapurthala														302			301110	8.5	47.9	286279	4.6	29.6	66.94	9.03	31.5	43.5
590	GJ									Gandhinagar																											2406			504423	7.1	41.5	480225	4.1	27.3	67	11.9	52.5	52.6
8	HR										Gurgaon																										618			661807	4.5	29.2	567804	2.7	19.9	67.71	17.86	25	60.3
203	MH																Ratnagiri																				2732			505613	16.3	70.9	591564	8	48.5	67.96	24.67	73.4	46.3
4	HR										Ambala																										602			394692	7.5	42.8	394692	4.7	31.2	67.35	11.63	40.6	75
627	AP		Guntur																																		2817			1777858	7.9	44.2	1821262	4.8	31.9	54.17	31.52	48.6	47.5
578	DL																																		New Delhi		705			55677	6.6	40.6	44661	4.3	29.7	75.71	18.29	11.1
607	GJ									Navsari																											2423			500562	9.2	48.2	482875	4.5	28.8	71	20.7	58.6	22.6
202	MH																Raigad																				2724			999023	9.9	54.7	954816	6.7	44	68.25	16.87	43.4	60.1
347	TN																									Chennai											3302			1760951	7.2	42.5	1767799	4.3	30	78.25	15.67	17.1	79
33	HP											Shimla																									211			318797	6	37.7	292269	3.8	26.2	69.36	24.85	38.9	82.8
299	PB																						Gurdaspur														301			853126	5.4	33	795458	3.8	24.5	90.68	11.83	41.8	24.1
303	PB																						Ludhiana														307			1366847	6.6	39.2	1232393	3.7	25.8	69.4	10.36	30.1	51.4
293	PB																						Amritsar														315			948492	7.1	40.2	878723	4.3	28.1	64.13	10.67	40.3	41.9
119	KL														Kottayam																						3210			696527	5.6	36.2	724078	2.3	16.6	88.27	13.99	59.9	19.2
370	TN																									Thanjavur											3319			864809	9.9	52.2	918591	6	38.9	69.21	18.8	62.7	30.2
582	DL																																		South Delhi		709			1079453	4.4	28.6	942164	2.7	20.5	70.65	10.54	8.2	60.1
356	TN																									Krishnagiri											3330			693935	8.9	50.5	677581	5	31.7	56.65	27	65.4	47.3
354	TN																									Kanyakumari											3328			691344	8.2	45.5	714718	5.7	37.2	81.37	11.27	58.7	45.5
387	AR			Tawang																																	1201			23704	10.4	53.9	13919	11.4	56.8	40.11	31.89	59.4	45.9
111	KA													Uttara Kannada																							2909			530028	12.5	62.3	520842	6.9	43.6	70.3	16.48	68.2	17.3
574	DL																																		North West Delhi		701			1453976	5.4	35.2	1280647	3.3	23.6	68.76	8.95	13.8	73.1
208	MH																Thane																				2721			4596264	4.5	29.6	4036482	3.4	25.4	69.98	16.76	32.4	76.4
201	MH																Pune																				2725			3796204	4.2	27.9	3489846	2.8	20.7	71.73	24.24	30.1	74.1
191	MH																Kolhapur																				2734			1426185	6.6	39.5	1410503	3.8	26.8	66.8	24.2	48.6	60.1
589	GJ									Sabarkantha																											2405			847388	7.9	44.5	823451	4.7	30.2	55.7	16.6	77.1	11.8
13	HR										Karnal																										606			555736	8.1	46.1	512992	5.5	36.8	58.43	14.59	49	69.9
35	HP											Solan																									209			227263	6.1	39.7	200056	4.6	31.2	67.83	22.32	55.2	79
195	MH																Nagpur																				2709			1780736	6.9	41.9	1704039	4.6	33.4	75.58	18.98	38.8	65.9
129	MP															Ashok Nagar																					2342			285389	8.3	47.2	255732	6.3	37.8	44.56	10.46	42.3	8
581	DL																																		South West Delhi		708			957591	5.7	38	820390	3.1	22.7	72.83	10.9	8.1	68.1
632	AP		Anantapur																																		2822			1489607	10.8	55.8	1478371	7.3	43	48.22	30.45	75.7	47.1
100	KA													Haveri																							2910			587865	9.2	50.6	556195	6.8	43.1	61.87	21	86.3	31.4
348	TN																									Coimbatore											3331			1350210	5	32.7	1374032	2.9	20.9	71.79	24.31	27.7	87.6
99	KA													Hassan																							2920			648340	8	45.1	656132	4.6	29.7	62.33	26.86	77	30
21	HR										Rohtak																										614			398361	11.9	58.3	353835	6.2	39.4	63.23	17.29	53	67.3
118	KL														Kollam																						3213			888317	6.8	40.5	1026801	2.9	21	83.98	13.38	59.5	17.6
364	TN																									Salem											3307			1325085	5.4	34.1	1296205	3.6	25.7	58.83	31.61	50.1	62.1
27	HP											Hamirpur																									206			148681	6.2	38.8	173727	2.5	17	74.69	21.39	66.4	87.7
91	KA													Chikkaballapura																							2928			459307	5.2	31	449604	3.8	25.9	55.13	31.46	80.2	28.4
43	JK																																Jammu				121			589067	6.3	39.4	534556	4.6	30.4	69.15	8.19	33.8	52.4
583	GA								North Goa																												3001			318963	9.8	53.2	305202	5.5	36.6	77.6	16.8	24.7	80.7
10	HR										Jhajjar																										615			353565	11.8	57.9	315522	6	37.7	62.37	16.35	61.3	52.1
311	PB																						Shahid Bhagat Singh Nagar														305			218193	10.7	54.8	218929	5.6	34.8	66.65	7.75	47.9	39.5
134	MP															Bhopal																					2327			903701	6.4	38.4	834051	4.5	30.3	65.24	12.91	41.6	51.4
55	JK																																Samba				122			119133	6.6	40.4	110111	4.5	29.4	65.32	4.38	44.9	41.9
107	KA													Ramanagara																							2930			396614	6.5	38.3	390786	3.9	26	55.42	27.33	80.7	36.5
604	GJ									Narmada																											2420			206059	12.5	59.9	200256	7.6	44.5	54.8	18.2	88.4	12.4
154	MP															Mandsaur																					2316			463856	9.1	52.6	447979	5.3	34.8	50.44	27.77	82.6	20.3
237	WB																													Paschim Bardhaman							1909			294305	6.2	40	2780331	5.1	35.2	62.1	8.76	80.3	31.2
199	MH																Osmanabad																				2729			583312	5.4	30.5	547366	4.3	26.6	62	32.69	84.9	34.1
140	MP															Dewas																					2320			538107	7.8	45.5	505443	5.7	36	49.4	19.22	78.8	14.9
342	RJ																							Sawai Madhopur													810			461385	7.3	44	417077	3.9	25.6	40.47	20.56	83.8	17.2
141	MP															Dhar																					2321			726865	9.9	55.2	704002	4.1	27.8	40.9	26.26	80.9	20
560	CG							Korba																													2205			428123	9.9	53.8	411323	7.4	42.9	53.12	15.17	83.3	15.6
622	AP		Vizianagaram																																		2812			835784	12.4	59.3	870015	8.8	51	44.88	29.65	75.7	34.5
568	CG							Dhamtari																													2213			279210	14.9	68.4	281883	10.1	55.8	60.44	33.18	90.6	14.5
181	MH																Beed																				2727			916848	6	35.9	860675	3.8	26	59.17	38.09	84.1	29.9
559	CG							Raigarh																													2204			527580	9.4	49.8	524831	7.1	39.1	54.98	17.59	91.6	6.7
606	GJ									Dang																											2422			70442	8	45.5	73108	4.9	32.3	55.6	29.8	95.5	8.4
64	JH												East Singhbhum																								2012			838453	5.6	35.4	806535	5.1	35.3	58.29	7.49	64.1	26.2
197	MH																Nandurbar																				2701			557187	8.9	49.6	556140	5.7	37	48.39	32.87	82.4	29.2
586	GJ									Banaskantha																											2402			1051910	10.1	54	1001556	5.6	35.3	43.5	15.4	84.4	15.9
464	UP																											Jhansi									935			727776	13.7	66	655501	10.6	57.8	55.34	12.34	72.8	22.9
499	UK																												Uttarkashi								501			109770	9.5	55.7	107324	9.8	55.6	53.8	35.18	67.5	62.5
287	OR																					Sambalpur															2103			380503	11.9	59.1	375036	9.1	51.5	60.38	18.34	83.5	19.4
146	MP															Hoshangabad																					2332			449262	11.1	57.2	406834	6	37.9	57.62	12.25	74.7	16.5
22	HR										Sirsa																										611			480664	8.5	47.3	441748	5	32.1	53.2	17.18	70.3	77.4
569	CG							Kanker																													2214			259736	14.5	66.9	261677	9.2	49.5	52.65	28.12	94.6	2.9
185	MH																Dhule																				2702			724973	9	50	699098	4.8	33.2	57.23	30.03	68.4	62.6
340	RJ																							Rajsamand													825			374748	11.5	56.5	381393	6	34.7	40.99	18.15	85.1	25.7
331	RJ																							Jodhpur													815			1253824	6	37.9	1149275	3.7	26.1	43.43	14.35	68.1	41.7
47	JK																																Kulgam				115			136377	5	34	134034	4.2	28.2	40.62	3.67	93.2	8.2
600	GJ									Kheda																											2416			826753	11	55.9	794778	7.2	43.6	64.4	11.6	77	29.2
152	MP															Khargone (West Nimar)																					2323			622445	10.8	57.2	596970	6.6	41.9	44.66	31.53	84.2	26.2
127	MP															Alirajpur																					2348			205289	12	62.5	213332	7.4	46.8	24.25	30.82	92.9	3.9
58	JK																																Udhampur				119			203133	4.7	30.9	174279	4.6	31.3	48.34	9.64	78.2	36.2
620	AP		Khammam																																		2810			998734	11	54.4	1035711	6.3	39.4	51.81	35.07	67.9	41
496	UP																											Hathras									913			530024	15.4	69.9	465458	9	53.4	49.88	5.24	80.7	15.8
255	NL																				Dimapur																13			646406	7.2	38.7	608008	5	31.8	64.84	44.74	79.49	6.07
515	UK																												Udham Singh Nagar								512			600089	5.3	34.3	561408	5.2	33.2	55.6	9.76	59.8	27.7
508	UK																												Pauri Garhwal								506			204429	5.7	33.1	240183	3.6	24.3	64.57	17.32	56	61
151	MP															Khandwa (East Nimar)																					2349			444024	8.2	47.5	415273	4.9	31.9	47.09	26.63	83.7	22.8
290	OR																					Bhadrak															2109			525837	5.2	34.2	522932	4.5	30.7	66.73	3.34	92.7	2.8
385	AR			Lower Subansiri																																	1211			30869	6.4	37.6	30802	4.2	24.5	59.7	21.31	71.5	23.3
413	AS				Kamrup Metropolitan																																1823			502548	8.6	48.7	474760	6.6	42.2	76.5	12.93	22.2	27.1
343	RJ																							Sirohi													819			341220	10.1	51.9	328209	7.3	42.9	33.24	14.66	76.5	30.6
279	OR																					Kendrapara															2110			497477	5.8	35.6	513537	5.3	33.9	70.49	3.67	93.4	5.5
565	CG							Durg																													2210			1193766	7.2	43.5	1185832	5.2	35.1	61.31	24.29	80.6	21.8
337	RJ																							Nagaur													814			1096402	8.6	51.4	1051082	4.4	28.8	40.7	18.02	83	27
273	OR																					Jagatsinghpur															2111			417062	6.5	39.4	409363	5.9	37	72.97	6.12	89	7.3
346	TN																									Ariyalur											3315			263815	11.4	57.3	279873	8.1	45.3	55.5	26.18	79.5	44.1
292	OR																					Balasore															2108			831798	5.7	36.6	796791	4.9	32.5	63.35	6.83	89.4	8.5
256	TR																										Other										16			1348817	7.3	43.9	1291217	4.6	29.4	72.43	23.57	82.1	20.31
163	MP															Sagar																					2310			845131	10	52.4	733477	7.5	44.5	56.77	17.36	86.1	16.3
139	MP															Datia																					2305			289354	14.9	69.9	251098	8.4	47	51.18	13.35	88.6	10.8
183	MH																Buldhana																				2704			930321	8.2	47.4	878563	4.3	29.8	66.55	34.04	80.6	33.2
78	JH												Ranchi																								2019			1035881	7	41.7	989835	5.6	36.7	58.21	14.27	69.6	15.2
210	MH																Washim																				2706			430303	7	41.4	403875	4.8	32	66.26	33.52	85	24.1
592	GJ									Surendranagar																											2408			616178	12.8	62.1	579824	6.5	40.4	53.2	13.7	76.4	35
117	KL														Kasaragod																						3201			440331	8.4	47.4	495447	4.4	29.8	76.8	14.3	71.4	9.6
83	KA													Bagalkot																							2902			643558	10.9	55.7	645840	5.9	36.8	50.23	23.49	85.3	34.9
623	AP		Visakhapatnam																																		2813			1577731	7.8	43.6	1616124	6	37.5	53.23	20.05	54.5	48.2
556	CG							Koriya																													2201			226798	14.1	65.8	219953	11.4	56.6	51.79	13.44	82.7	20
69	JH												Hazaribag																								2015			577574	5.9	36.3	545452	5.1	33.5	49.45	7.75	91.6	4.9
250	WB																													Paschim Medinipur							1918			2180768	5.2	34.3	2102807	4	29.3	62.35	8.89	88.8	13.9
130	MP															Balaghat																					2340			593600	13.8	66	611886	8.6	53.2	60.63	22.32	91.8	5.8
467	UP																											Kanpur Nagar									933			1756667	7.3	43.3	1514124	5.7	36.6	66.64	7.68	47.9	29.1
145	MP															Harda																					2331			197170	13.3	65	183903	9.7	54.7	53.97	13.25	77.1	13.1
472	UP																											Lucknow									926			1735009	8.4	47.6	1607876	4.6	30.3	63.08	8.38	42.1	47.4
56	JK																																Shopian				113			91294	5.6	37.7	88621	4.3	31.2	43.28	4.38	89.7	24.8
178	MH																Akola																				2705			663462	8.3	47	628967	5.2	35	73.99	23.87	71.8	45.8
486	UP																											Saharanpur									901			1195953	9.7	54.2	1087097	6.3	40.1	52.5	4.97	74.3	26
500	UK																												Chamoli								502			125785	8.3	46.1	133351	5.7	40.2	63.34	25.06	67.1	63.4
481	UP																											Muzaffarnagar									902			1383484	8.9	50.5	1269103	6.9	44.6	49.68	6.3	77.9	23.9
389	AR			Upper Dibang Valley																																	1213			3107	8.2	45.7	2354	7.5	42.7	50.75	24.6	67	18.8
411	AS				Jorhat																																1813			398188	11.4	58.9	389583	7.2	42.4	67.7	16.74	68.5	25.8
200	MH																Parbhani																				2717			643780	6.5	38.8	614388	3.8	26.9	55.03	31.71	82.9	26.4
228	MZ																			Aizawl																	15			381420	7.5	42.2	377989	4.7	31.4	75.6	28	47.01	39.44
148	MP															Jabalpur																					2334			923103	9.3	51	854430	6.6	40.9	65.44	15.13	62	37.1
149	MP															Jhabua																					2347			300028	10.8	58.4	306280	6.8	43.3	26.96	31.27	91.5	7.5
503	UK																												Tehri Garhwal								504			181323	9.3	51.8	212159	3.3	21.4	56.27	20.94	61.4	58.9
101	KA													Kodagu																							2922			196458	14.2	68.4	202024	7.8	46.8	70.58	34.45	69.3	32.6
495	UP																											Varanasi									966			1280962	9.6	53	1186544	8.6	50.3	57.82	9.69	62	31.9
61	JH												Deoghar																								2005			497796	8.3	50.8	459235	9.7	55.1	42.35	8.25	88.3	2.5
188	MH																Hingoli																				2716			410439	8	46.3	389045	4.5	30.7	59.57	36.04	87.4	18
16	HR										Nuh																										619			315999	8.2	46.1	295130	4.3	28.6	28.27	13.84	89.7	22.7
248	WB																													Nadia							1910			1974618	5.9	37.6	1840187	4	27.6	63.72	7.58	83.3	11.4
350	TN																									Dharmapuri											3329			568648	8.1	47	549950	5	32.6	53.25	34.51	71.4	27.6
187	MH																Gondia																				2711			482402	11.5	60	483077	8.6	52.4	69.81	23.12	85	11.8
44	JK																																Kargil (Ladakh)				104			56369	5.6	36.1	42174	4.5	30.2	47.5	5.99	79.6	10.6
564	CG							Rajnandgaon																													2209			532039	9.4	54.3	538930	6.8	40.7	57.73	30.61	91.3	14.3
88	KA													Bidar																							2904			589175	8.8	49.1	562723	4.6	30.1	53.5	20.12	88	25.5
176	MP															Vidisha																					2326			494489	10	52.2	432958	8.4	46.2	50.86	9.88	85.6	11.8
621	AP		Srikakulam																																		2811			960648	9	50.1	996486	5.4	33.8	46.83	23.24	77	19.8
511	UK																												Bageshwar								508			78029	11.2	56.4	90779	5.7	36.1	60.44	29.01	76.5	54.7
90	KA													Chamarajanagara																							2924			373399	8.4	45.7	376217	5.7	36.9	49.61	21.56	82.4	32.5
587	GJ									Patan																											2403			468013	12	59.9	444924	7.7	45.9	52.9	14.2	74.3	23.9
161	MP															Ratlam																					2317			493154	13	64	480232	7.3	45.4	47.54	21.05	76.2	21.7
156	MP															Narsinghpur																					2335			395696	6.6	41	360986	3.9	24.3	58.37	17.38	87.3	15.3
80	JH												Seraikela Kharsawan																								2024			376107	9.1	48.6	357819	8.1	47.3	47.57	9.16	86.3	8.5
205	MH																Satara																				2731			1058721	7	40.9	1079372	4.1	28.5	68.64	27.01	55.9	62.2
72	JH												Koderma																								2003			240133	7.5	46.2	224704	8.2	48.5	43.39	7.27	88.9	3.4
153	MP															Mandla																					2337			362381	10.3	56	366792	6	35.4	48.51	24.3	92.3	9.6
363	TN																									Ramanathapuram											3325			512197	9.8	53.4	500225	7.8	49.1	65.96	22.76	68.7	29.1
31	HP											Lahaul and Spiti																									203			11864	7	41.9	10452	4.2	29	59.75	43.12	69.2	71.9
476	UP																											Mathura									914			871192	11.8	61.4	758704	6.2	39.7	47.83	7.48	73.4	21.3
241	WB																													Hooghly							1912			2114610	5.4	34.6	2025236	3.8	27.2	69.02	9.27	72.1	29.1
435	UP																											Bagpat									908			444323	13.2	68	391841	8.3	48.9	51.1	6.93	77.8	17.4
610	GJ									Tapi																											2426			284931	7.1	40.4	307400	3	20.9	54.6	30.5	83.2	15.7
106	KA													Raichur																							2905			648919	11	56.6	659207	6.3	39.6	41.75	27.44	83.7	38.4
135	MP															Burhanpur																					2350			255011	8.5	48.8	243458	4.9	32.3	47.55	23.16	71.5	15.9
383	AR			Lohit																																	1215			49294	4.2	25.7	44487	5	30.9	49.9	23.24	77.2	4.5
341	RJ																							Sikar													813			903186	8.4	47	879464	3.8	25.9	50.44	11.76	70.2	29.9
126	KL														Wayanad																						3203			282496	10.2	53.4	299634	5.5	36.2	76.36	17.35	86	14.8
51	JK																																Poonch				5			161356	6.5	36.8	142929	7.5	43.8	43.74	4.45	84.5	16.1
169	MP															Sheopur																					2301			231294	15.1	68.6	207793	10.8	56.1	36.75	13.17	91.6	6.2
59	JH												Bokaro																								2010			729303	4.2	27.8	671542	4.3	31.5	51.99	5.32	80.3	22.3
271	OR																					Jharsuguda															2102			218640	11.9	59.9	207197	8	46.5	62.86	12.13	83.7	14.1
53	JK																																Ramban				117			83432	5.2	33.6	74160	5.2	35.4	30.56	4.18	92	18.2
168	MP															Shajapur																					2319			512183	7.2	42.7	479345	4.1	28.9	47.95	19.8	88.7	12.9
320	RJ																							Bundi													823			384908	14.5	67.5	361646	8.7	49.8	39.97	19.03	84.3	19.9
323	RJ																							Chittorgarh													828			486198	9.2	51.7	481672	5.5	34.3	40.33	32.66	81.4	29.8
157	MP															Neemuch																					2315			291735	9.3	52	278642	6.5	40.6	49.81	33.5	79.9	23.2
174	MP															Ujjain																					2318			692380	7.3	44.1	662238	4.1	28.1	52.56	20.25	67.3	29.2
42	JK																																Ganderbal				111			104978	6	38.9	92153	3.9	28.4	37.98	4.54	73.2	54.7
39	JK																																Bandipora				109			139322	4	27.8	122696	3.7	25.7	37.34	5.73	82.6	16.9
89	KA													Bijapur																							2903			754212	8.1	45.1	732607	5.1	33.1	48.55	23.69	84.8	31.6
405	AS				Dibrugarh																																1811			479814	10.3	55.4	467773	7.1	43.8	60.5	16.41	71.6	9.2
85	KA													Belgaum																							2901			1684392	7.5	43.2	1664597	4.9	31.8	56.29	21.07	72.9	36.6
160	MP															Rajgarh																					2325			514828	7.2	42.5	498948	4.9	29.7	41.75	18.6	90.7	9
390	AR			Upper Siang																																	1208			12087	17.6	73.4	10425	17.6	73	44.96	36.12	78.8	46
561	CG							Janjgir-Champa																													2206			559876	7.6	44	551221	5.6	34.9	52.98	17.83	94.5	5.4
319	RJ																							Baran													830			418889	10.1	54.4	393090	5.5	35	44.28	16.53	86	17.2
324	RJ																							Dausa													811			551829	6.3	40	507920	4.6	30.3	43.92	21.63	87.6	13.5
164	MP															Satna																					2312			758430	5.8	35.2	704126	5.5	34.5	53.27	15.06	88.2	7.9
601	GJ									Panchmahal																											2417			822296	9	47.8	784424	6.1	37.5	50.1	10.7	85.4	10.4
335	RJ																							Karauli													809			493298	10.1	53.9	427680	5.5	34.2	40.61	19.21	89	13.2
184	MH																Chandrapur																				2713			818008	9.3	51.5	790167	5.9	37.8	65.35	24.74	66	30.8
315	RJ																							Bikaner													803			824972	5.2	34.6	742532	2.5	16.6	44.2	17.44	70.6	50.6
182	MH																Bhandara																				2710			438289	12.2	62.4	430401	7.9	49	69.12	25.38	78.1	25.1
212	MN																	Bishnupur																			1401			899754	5.9	34.1	912752	3.6	24.6	61.29	39.88	71.47	24.71
204	MH																Sangli																				2735			1001440	9	46.9	1006513	5.6	35.6	66.93	23.48	58	59
425	AS				Tinsukia																																1810			469735	11	58	453612	7.9	45.1	53.2	17.39	73.1	7.8
211	MH																Yavatmal																				2714			1002075	9.2	51	963303	6.2	38.6	67.04	33.41	78.4	26.5
221	ML																		East Garo Hills																		1701			933489	11.7	57.9	933163	7.7	43.2	59.06	32.67	86.14	41.17
338	RJ																							Pali													820			646483	8.9	48.2	658296	4.8	30.5	41.33	15.99	77.5	35.5
240	WB																													Darjeeling							1901			686182	10	53.5	679319	8.3	49.4	65.74	15.09	61.6	21
285	OR																					Puri															2118			630879	6.2	38.1	611972	5.3	36.2	70.45	6.14	87.5	7
62	JH												Dhanbad																								2009			947303	8.4	49.7	863567	9.4	55.7	55.32	4.96	81.7	30.2
322	RJ																							Churu													804			654691	7.9	46.9	617745	3.7	26.2	45.8	18.46	78.5	57.1
98	KA													Gulbarga																							2925			881743	9	49.7	865176	6.1	38.7	47.37	21.43	82.7	35.7
180	MH																Aurangabad																				2719			1341565	3.9	26.6	1260811	2.2	16.3	60.38	27.46	65.5	50.5
602	GJ									Dahod																											2418			657694	10.5	55	662045	6.5	39.4	38.6	13	91	7.2
513	UK																												Champawat								510			85511	11.2	58.5	85480	8.1	47.7	58.91	15.14	63.6	49.6
351	TN																									Dindigul											3311			801214	10	55.4	820778	6.3	40	98.89	53.92	61.9	50.9
388	AR			Tirap																																	1210			34457	8.7	47.5	32622	9.5	48.7	34.32	35.91	83.8	23.8
159	MP															Raisen																					2329			457397	9.4	51.4	404267	5.9	37.7	54.04	10.92	86.8	11.5
132	MP															Betul																					2330			545069	7.9	45.1	527719	7	43.6	52.82	21.37	85.5	13.5
428	UP																											Agra									915			1543182	8.5	49.3	1367523	4.8	32.7	51.9	6.7	62.1	28.4
512	UK																												Almora								509			179715	9.7	50.7	220338	5.2	34.4	61.82	29.88	70.9	58.8
92	KA													Chikmagalur																							2916			409200	11.2	56.8	418710	6.3	39.1	66.53	26.99	71.2	31.3
567	CG							Mahasamund																													2212			359797	8.7	48.4	368878	7.4	42.8	52.59	21.16	93.3	4.4
37	JK																																Anantnag				114			352236	4	28.3	339076	3.2	22.5	42.61	3.49	78.3	24
77	JH												Ramgarh																								2016			334293	6.7	40.7	300870	6.2	39.7	54.14	8.28	85.3	21.9
5	HR										Bhiwani																										613			598032	9	49.2	539920	4.6	28.9	55.58	19.65	71	52.9
41	JK																																Doda				116			139139	6.3	40.5	127112	4.4	30.8	40.99	5.61	89.3	18.6
52	JK																																Rajouri				106			231722	4.4	27.7	195596	3.9	24.8	47.01	6.72	79.8	16.5
313	RJ																							Ajmer													821			891071	8.5	48.1	859317	5.1	33.3	47.69	17.92	64.1	47.4
165	MP															Sehore																					2328			447102	8.3	49.4	406893	4.6	30.2	49.58	13.52	86.9	9.7
186	MH																Gadchiroli																				2712			384024	14.1	66.9	379971	8.1	47.5	58.93	28.76	86.2	13.9
544	BR					Patna																															1028			1997070	5.4	33.9	1810563	4.9	32.4	51.9	9.1	64.3	18.7
177	MH																Ahmednagar																				2726			1623290	6.4	38.5	1568705	4.3	29.2	62.65	36.92	65.1	40.3
249	WB																													North 24 Parganas							1911			3842523	5.3	34.8	3691048	3.9	28.3	72.65	8.65	63.4	32.3
332	RJ																							Jaipur													812			2401673	5.9	37.5	2223461	3.6	24.9	55.3	15.71	49.6	50.8
54	JK																																Reasi				120			106460	4.9	31.7	94027	4.7	32	38.19	9.23	87.5	28.5
192	MH																Latur																				2728			870400	6.1	35.7	814369	3.8	24.1	60.81	28	78.7	39.7
9	HR										Hissar																										612			655334	9.6	51.9	579357	5	33	54.67	20.89	65.7	62
190	MH																Jalna																				2718			682174	6	36.3	645984	3.9	25.7	52.35	35.45	83.5	25.3
599	GJ									Anand																											2415			774039	9.3	50.2	728993	5.5	35.3	67.3	12	64.5	36.1
207	MH																Solapur																				2730			1537992	6.5	38.1	1474180	4.1	28.3	60.26	29.36	70	46.9
138	MP															Damoh																					2311			441720	11.9	59	392414	7.7	46.2	50.13	17.06	92.1	7.5
393	AR			West Siang																																	1206			38448	5	30.2	35170	5.2	32.5	51.69	31.34	69.8	19.2
321	RJ																							Bhilwara													824			815571	6.8	42	803213	3.6	24.5	40.29	25.45	80.6	30.2
242	WB																													Howrah							1915			1857595	5.8	37.9	1743387	4.5	32.1	70.76	8.16	66.3	28.1
198	MH																Nashik																				2720			2230027	5.4	34.4	2112058	3.6	25.2	66.03	29.93	53.1	52.5
456	UP																											Ghaziabad									909			1764653	8.1	46.8	1597673	4.6	33.1	59.83	8.32	38.6	36.2
516	UK																												Haridwar								513			685626	8.4	48.2	613566	7.6	45.2	55.01	6.24	60.8	34.7
209	MH																Wardha																				2708			483298	9	50.3	461722	5	32.3	73.82	27.19	61.4	46.2
15	HR										Mahendragarh																										616			335750	7.6	43.1	308950	3.5	22.4	57.37	16.87	72.7	31.7
497	UP																											Gautam Buddh Nagar									910			626308	11.3	60.2	537503	6.6	42.6	60.28	10.61	37.8	46.5
7	HR										Fatehabad																										610			344146	10.3	53.6	317939	5.9	38.1	55.52	14.74	70.1	63
617	AP		Mahbubnagar																																		2807			1407650	9.1	50.7	1396519	6	37.2	39.06	39.21	83.5	37
103	KA													Koppal																							2906			476251	11.1	56.5	469711	7.2	43.8	49.32	25.96	87.2	35.3
144	MP															Gwalior																					2304			774436	8.3	47.6	678149	5.5	35.4	58.84	8.56	54.5	36.8
384	AR			Lower Dibang Valley																																	1214			17966	11.2	57.4	16850	9.1	45.8	52.88	26.04	71.5	11.8
327	RJ																							Ganganagar													801			708834	6	35.8	638040	3.8	26.8	52.11	16.25	76	67.5
49	JK																																Leh (Ladakh)				103			65708	10.9	61.9	38888	8.5	51.2	56.75	22.79	33.4	9.5
46	JK																																Kishtwar				118			73519	6.8	43.1	67839	4.8	32.8	35.11	7.77	90.8	21.8
345	RJ																							Udaipur													832			994466	5	31.5	1023357	7.4	42.2	40.57	13.22	78.9	21.3
318	RJ																							Bharatpur													807			849879	6.3	38.2	760091	4.4	29.5	45.02	13.79	85.4	18
334	RJ																							Jhalawar													831			480846	9.1	50.4	462795	5.5	34.4	39.79	20.01	85.7	22.7
196	MH																Nanded																				2715			1182215	6.6	39.9	1117589	4.1	28.6	57.27	28.64	81.7	27.1
1	AN	Nicobar																																			35			152824	6.9	41.4	131677	4.7	30.6	73.1	17.81	54.03	68.85
336	RJ																							Kota													829			735669	8	47.2	674078	4.4	30.3	57.32	11.88	55.2	54.1
563	CG							Kabirdham																													2208			277688	8.5	48.8	275372	8.5	48	40.36	32.63	96.1	5.4
328	RJ																							Hanumangarh													802			637505	6.2	38.3	583801	3.4	24.2	48.59	21.45	82.9	70.8
509	UK																												Pithoragarh								507			153187	8.6	46.9	166401	6.1	38.3	63.87	26.68	58.9	56
143	MP															Guna																					2341			417070	7.5	44	382211	5.6	34.8	42.8	13.04	85.1	16.3
109	KA													Tumakuru																							2917			973243	6.5	39.6	972567	5.4	34.5	60.78	25.65	80.6	25
131	MP															Barwani																					2324			427295	11.4	60.2	420566	5.8	35.9	34.42	29.71	87.2	18.7
381	AR			East Siang																																	1207			33572	8	45.5	33535	10	55.1	57.77	27.03	74	23.5
611	AP		Adilabad																																		2801			957110	8.4	46.4	975444	4.6	31.3	45.71	31.14	69.2	27.6
314	RJ																							Alwar													806			1257773	5.8	35.3	1146747	3.7	25.2	47.41	19.76	80.2	20.1
115	KL														Idukki																						3209			399429	8.6	48.9	402186	3.5	25	81.11	23.14	78.8	18.4
112	KA													Yadgir																							2926			385346	9.3	51.2	387883	5.9	37.4	34.81	27.56	89.9	24.6
48	JK																																Kupwara				101			287280	5.1	33.3	222553	4	26.2	39.59	3.09	83.9	13
189	MH																Jalgaon																				2703			1528005	8.1	47.1	1442214	4.2	29.6	62.12	27.61	59.9	69
166	MP															Seoni																					2339			488416	10.4	58.6	475503	7.1	43.9	55.45	18.57	89.9	12.6
274	OR																					Khordha															2117			875767	4.9	31.5	824810	5	32.4	73.07	8.21	64.3	27.1
137	MP															Chhindwara																					2338			738846	8.4	48	707735	5.6	37.1	54.84	20.39	82.4	21.6
17	HR										Palwal																										89			351018	8.4	46.7	317926	4.6	30.1	45.08	12.85	71.9	40.1
329	RJ																							Jhunjhunu													805			717419	9.4	49.5	708434	4.2	26.5	53.26	14.28	65.5	32.1
628	AP		Prakasam																																		2818			1222934	8.3	46.9	1218753	5.9	37.2	47.35	33.01	65	33.5
93	KA													Chitradurga																							2912			604386	6.9	41.4	595723	5	33.6	58.66	27.34	82	30.9
570	CG							Bastar																													2215			468273	13.4	63.9	484874	9	49.3	37.57	14.95	92.1	8.5
400	AS				Sivasagar																																1812			416373	14.4	65.8	402154	11.2	56.7	65.6	14.48	74.5	17.5
392	AR			West Kameng																																	1202			32756	13.7	62.8	25182	17.6	72.1	50.08	26.7	56.1	53.7
284	OR																					Nayagarh															2116			356336	7.2	42.5	329175	8	47.2	64.33	4.7	90.9	7.3
566	CG							Raipur																													2211			1461760	6.2	37.8	1441565	4.4	29.9	56.39	18.81	80.1	18.1
344	RJ																							Tonk													822			482378	9.3	52	467997	4.5	29	39.14	25.61	87.7	18.7
478	UP																											Meerut									907			1201710	10	55.4	1091911	7.7	47.2	54.82	7.18	58	37
629	AP		Sri Potti Sriramulu Nellore																																		2819			1102421	9.4	52	1100983	6.4	39.8	55.78	21.44	68.8	43.9
179	MH																Amravati																				2707			1060330	5.7	35.5	1014296	3.2	22	74.22	21.84	71.5	63
150	MP															Katni																					2333			444992	8.3	47.3	423396	7.8	44.6	52.41	12.68	86.5	10.6
175	MP															Umaria																					2314			219927	13.5	67.7	208088	10.2	54.7	46.41	11.92	91	10.1
438	UP																											Balrampur									951			670687	8.8	50.6	637174	7.4	43.9	31.28	8.8	94.6	13.9
533	BR					Saran																															1017			1223681	6.7	41.5	1189868	6.7	37.9	45.2	3.6	90.9	3.2
470	UP																											Lakhimpur Kheri									922			1350968	11.6	58.6	1208222	7.8	44.6	41.98	5.41	87.4	16.6
488	UP																											Shahjahanpur									921			999079	14.5	68.7	869259	10.2	54.2	41.12	4.17	81.8	20.2
238	WB																													Birbhum							1908			1284188	8.1	48.6	1220899	6.1	40.3	55.91	7.43	89.3	12.6
402	AS				Darrang																																1826			307942	6.4	40	294179	5.7	36.1	48.2	6.98	89.4	2.2
462	UP																											Jalaun									934			610868	14.5	67.8	529441	9.6	53.5	53.8	7.72	84.9	15.3
276	OR																					Kalahandi															2126			535473	8.8	48.1	540995	7.2	42.6	40.25	9.74	94.9	3.2
475	UP																											Mainpuri									917			628810	14.9	67.5	562946	10.5	54.2	56.19	4.76	85.9	15.6
572	CG							Dantewada																													2217			171772	13.9	66.6	180539	7.7	45.9	27.72	23.96	90.1	10.2
173	MP															Tikamgarh																					2307			493376	9.8	54	443455	7.2	43.4	42.14	19.66	92.7	4.3
474	UP																											Mahoba									938			303748	9.1	47.3	266497	8.4	46.4	45.37	13.26	91.7	8.4
526	BR					Katihar																															1010			965751	5	31.3	868895	6	39	35.2	7.6	93.6	1.6
437	UP																											Ballia									962			1063806	7	41.9	1018891	6.5	40.3	51.22	7.96	86.3	11.5
397	AS				Lakhimpur																																1808			353882	12.6	64.1	346996	7.8	46.2	60.1	11.66	83.8	4.4
498	UP																											Kasganj									971			464729	13.2	63.5	411941	8.5	49.1	40.45	5.8	88.2	18.9
535	BR					Samastipur																															1019			1356445	6.1	39	1227723	6.1	39.1	41.8	6.7	92.5	1.6
442	UP																											Basti									954			770609	9.9	54.9	771994	7.7	46.2	47.48	6.86	89.4	17.9
420	AS				Nagaon																																1806			939793	8.1	45.2	906554	6.4	40.5	57	7.11	83.3	5.1
553	BR					Jehanabad																															1037			357010	7.8	44.8	332398	6	40.3	45.3	9.4	88.3	2
539	BR					Banka																															1023			663725	5.7	35.8	596910	4.6	30.1	38.7	8.1	93	2.4
272	OR																					Jajpur															2113			651968	5.7	36.6	644986	5.4	35.2	64.81	3.56	89.7	4.2
81	JH												Simdega																								2022			195419	15.3	68.4	196920	12.2	58.7	50.62	16.64	96.8	1.7
68	JH												Gumla																								2021			321272	12.8	61.1	324194	8.9	48.8	46.58	20.14	94.7	2.3
530	BR					Muzaffarpur																															1014			1603905	5.3	33.6	1430801	5.5	35.1	45	6.7	89.2	3
429	UP																											Aligarh									912			1259169	12.3	62.3	1122801	7.6	46.5	46.99	6.84	74.1	21.8
278	OR																					Koraput															2129			443081	12.5	59.9	467855	7.5	43.4	32.43	15.7	95.5	11.8
247	WB																													Murshidabad							1907			2497993	6.6	41.8	2365883	5.3	35.5	54.04	10.36	90.6	5
409	AS				Hailakandi																																1819			220067	11.2	56.4	208328	10.2	55	56.2	7.41	91.6	15.7
527	BR					Madhepura																															1011			628377	6.8	41.9	573188	7.2	43.7	33.2	11.4	95.9	1.1
523	BR					Araria																															1007			871199	6.7	42.7	797502	6.6	41.4	34.7	11.8	96.1	1
246	WB																													Maldah							1906			1371852	9.6	52.9	1278810	7	45	48.23	10.26	85	11.3
493	UP																											Sultanpur									948			1202415	7.3	43.5	1227812	5.5	35.6	49.91	7.59	90.7	17.2
155	MP															Morena																					2302			701449	9.2	50.4	596736	6.2	39	48.13	8.06	87.2	7.4
454	UP																											Fatehpur									941			884427	11.8	58.8	800176	8.6	47.6	48.17	11.89	90.4	10.6
253	WB																													South 24 Parganas							1917			2987040	6.6	41.4	2847136	4.8	33.8	62.39	6.4	83.6	21.2
528	BR					Saharsa																															1012			589738	7.7	46.5	536567	7.1	43.9	33.1	7.4	92.8	1.2
73	JH												Latehar																								2014			224058	9.7	53.5	218590	12.3	63.7	39.45	9.63	98.2	1.6
407	AS				Goalpara																																1803			335579	9	50.4	324075	6.6	38.9	52.4	8.83	87.9	1.5
547	BR					Kaimur																															1031			511449	6.8	43.1	474575	5.9	36.8	47.5	6.3	93.2	2.4
415	AS				Karimganj																																1818			406502	11.3	57.3	390884	10.3	54.8	59.6	6.16	88.2	10
76	JH												Palamu																								2013			631595	6.6	40.6	579181	6.8	41.7	43.15	6.25	94.8	2.6
325	RJ																							Dholpur													808			398626	14.2	66	340112	7.3	43.2	44.74	10.09	87.6	15.6
444	UP																											Bijnor									903			1222718	6.8	42.6	1147213	5.3	34.9	50.75	5.08	79.1	25.6
459	UP																											Gorakhpur									957			1474091	7.5	44.9	1433892	6.2	39.4	51.15	5.98	77.7	23.4
546	BR					Buxar																															1030			542968	7	39.6	511838	6.9	42	48.4	6.1	87.7	2.8
573	CG							Bilaspur																													2218			78850	13.9	65.2	79447	9.2	53.2	25.95	19.4	97.2	2.5
525	BR					Purnia																															1009			1017150	5.6	36.5	931133	5.7	36.7	33.7	11.2	93.6	1.3
243	WB																													Jalpaiguri							1902			1431073	14	66.5	1363136	11.5	59.7	58.32	12.26	82.1	15.3
522	BR					Supaul																															1006			688899	6	37.2	643430	5.9	38	35.9	10.8	94.5	0.9
571	CG							Narayanpur																													2216			44231	16.1	72.2	44032	10.5	56.2	33.24	20.47	94.5	4.9
269	OR																					Ganjam															2119			1228856	8.5	46.4	1223647	6.1	38.8	54.14	10.46	82.6	18.2
537	BR					Khagaria																															1021			527815	9.6	53.6	462575	8.1	49.1	39.2	6.9	94.7	2
172	MP															Singrauli																					2346			390128	8.9	50.1	352078	6	37.7	39.87	18.78	90.2	6.8
79	JH												Sahibganj																								2007			362317	9.6	52.4	346325	12.8	64.7	34.92	17.06	93.6	2.6
70	JH												Jamtara																								2018			265813	8.5	48.8	253260	7.6	47.4	43.51	6.84	95	1.1
67	JH												Godda																								2006			426314	8.3	47.2	400313	8.5	52.1	35.59	8.37	95.7	2
280	OR																					Malkangiri															2130			192921	10.4	53.2	199281	6.5	36.9	31.56	15.2	95.9	3.3
469	UP																											Kushinagar									958			1134876	5.8	36.7	1114875	5.6	35.1	44.15	5.75	94.3	18.2
543	BR					Nalanda																															1027			912073	7.4	43.8	850999	6.7	40.3	43.5	14.1	88.7	5.4
440	UP																											Barabanki									945			1088136	9.9	53.4	986528	7	41.8	43.89	10.06	88.8	14.5
277	OR																					Kandhamal															2121			231816	9.5	50.5	247472	5.9	35.4	44.45	11.82	95.6	3.9
419	AS				Morigaon																																1805			311914	9.3	52.1	304631	6	39.7	53.1	8.46	88.2	2.8
453	UP																											Farrukhabad									928			646245	11.5	58.2	568188	8.6	49.6	49.81	5.74	80.4	11.6
529	BR					Darbhanga																															1013			1248284	6.2	38.7	1135001	5.2	33.3	36.8	6	89.9	1.6
288	OR																					Subarnapur (Sonepur)															2123			220967	12.1	61.6	210598	11.6	61.1	56.22	11.47	95.2	4.1
399	AS				Cachar																																1817			608223	11.9	58.7	586920	10.9	58.1	62.8	8.89	82.5	34.4
263	OR																					Angul															2115			460734	8	45.2	441158	7.9	46.7	60.67	9.66	87.3	10.6
487	UP																											Sant Kabir Nagar									955			530114	10.7	54.6	533845	8.2	46.6	45.87	5.48	92.2	22.6
531	BR					Gopalganj																															1015			738653	5.8	36.4	801118	4.5	29.8	45.5	4.8	92	2.7
244	WB																													Cooch Behar							1903			1040431	11.3	60.5	1857595	5.8	37.9	60.09	9.98	90.2	6.4
239	WB																													Dakshin Dinajpur							1905			613646	7.1	45.1	583564	6.8	43.8	59.48	12.15	86.6	4.6
398	AS				Bongaigaon																																1820			250928	10.1	55.9	243312	7.7	45.5	54.3	6.66	78.9	5.4
542	BR					Sheikhpura																															1026			194383	9	50.9	183591	7.3	44.6	43.1	12.4	90.9	2.9
63	JH												Dumka																								2017			436421	8.7	51.2	431612	6.7	41.9	40.76	10	94.9	2.3
330	RJ																							Jalore													818			577926	9.3	52.9	559716	5.1	32.3	32.02	26.05	87.6	27.7
158	MP															Panna																					2309			340677	10.4	56.1	304556	6	36.2	45.63	14.74	94	5.6
424	AS				Sonitpur																																1807			666076	8.7	49.7	640277	7.9	45.6	51.9	12.47	81.3	7.4
457	UP																											Ghazipur									964			1161933	6.2	38.4	1131457	6	37.7	51.21	10.5	92.2	8.6
473	UP																											Maharajganj									956			868152	8.3	48.9	830512	7.2	44	41.25	7.37	93.8	23
551	BR					Nawada																															1035			695051	6.9	41.9	658930	6.1	38.6	40.2	12.3	91.7	1.6
252	WB																													Purulia							1914			1034728	7.4	45.3	986307	6.6	41.6	43.46	8.4	88.5	11
378	AR			Anjaw																																	1216			7477	16	69.3	5847	11.1	55.9	35.89	36.74	88.1	29.6
492	UP																											Sonbhadra									969			613338	8.5	49.4	564689	10	56	43.06	11.66	86.1	13
264	OR																					Boudh (Bauda)															2122			149680	11.7	56.8	149629	9.7	52.9	51.46	14.21	96.3	3.5
485	UP																											Raebareli									927			1147621	9.3	53.2	1087905	6.7	42.8	48.39	7.49	88.8	14.7
268	OR																					Dhenkanal															2114			435951	10.4	54.2	418355	9.9	54.1	63.05	5.6	91.8	4.2
534	BR					Vaishali																															1018			1164000	4.4	28.6	1033652	4.6	29.8	46.9	5.6	91	1.9
333	RJ																							Jaisalmer													816			222298	9.8	54.1	187718	6.8	41.3	31.87	12.3	88.5	15.2
281	OR																					Mayurbhanj															2107			837830	9.6	51.5	860934	6.2	38.1	45.53	11.1	89.4	4
406	AS				Dima Hasao																																1816			74149	14.5	66.8	69317	14.4	71.8	60.3	17.9	76.8	18.7
414	AS				Karbi Anglong																																1815			322250	11.4	60	308022	8.1	44.4	52.1	12.77	88.9	4.6
339	RJ																							Pratapgarh													833			278068	8.2	46.9	279090	5	31.8	35.2	28.7	89.6	9.4
451	UP																											Etawah									930			559313	12.7	62.4	488853	7.9	45.2	59.57	5.36	82	17
455	UP																											Firozabad									916			852977	11	59.9	755399	8.3	48	52.27	6.59	74.9	18.1
541	BR					Lakhisarai																															1025			320387	11	55.8	287924	9.1	51.6	42.6	8.2	90.9	3.7
483	UP																											Pratapgarh									942			1005223	7	41.1	1053392	4.4	29.3	50.54	8.28	90.7	15.3
316	RJ																							Barmer													817			836597	5.4	34.5	744109	2.8	20.1	32.79	17.43	90.6	15.6
60	JH												Chatra																								2002			328571	7.9	46.4	312170	5.4	33.6	40.51	9.81	96.9	2.6
477	UP																											Mau									961			689357	7.7	45.3	698615	5.2	34.1	54.05	8.73	86.7	10.2
484	UP																											Rampur									905			770852	14.7	68.2	703776	9.8	53	37.17	5.61	83.6	25.2
466	UP																											Kanpur Dehat									932			637916	14.3	66.9	548213	7.3	40.2	63.53	8.36	92.2	12.4
439	UP																											Banda									939			603662	10.2	55.2	512129	8.9	49.3	43.26	15.93	92.8	11.4
489	UP																											Shravasti									950			332178	18	77.2	295824	15.4	69.9	28.01	7.64	97.2	20.5
403	AS				Dhemaji																																1809			234101	6.8	41.2	225048	4	25.4	55.3	16.63	86.7	1.8
430	UP																											Allahabad									944			2040007	7.6	44.2	1865910	5.7	36.5	51.95	10.82	76.5	24.5
446	UP																											Bulandshahr									911			1182114	9.4	54.1	1086703	5.9	36.9	89.73	15.81	78.3	19.5
491	UP																											Sitapur									923			1501658	10.4	56.1	1323953	8.2	46.8	42.02	5.89	90.3	19.8
412	AS				Kamrup																																1822			543878	11.5	59.2	520115	7.5	45.2	60.2	10.06	75.9	3
552	BR					Jamui																															1036			569382	5.7	36.5	525950	5.5	36.6	38.4	16.2	94.1	2.4
450	UP																											Etah									970			585217	13	62.9	519010	8.4	49	49.35	6.38	86.8	17.3
465	UP																											Kannauj									929			569308	14.4	66	496300	8.3	49.4	53.36	6.79	87.8	13
170	MP															Shivpuri																					2306			589424	8.7	48	510463	6	35.8	40.63	20.21	89.7	6
521	BR					Madhubani																															1005			1435152	4.7	31	1324399	5.1	32.9	37.8	11.8	92.1	1.4
136	MP															Chhatarpur																					2308			595923	7.4	43.3	521064	5.3	32.1	44.9	18.23	90	4.7
545	BR					Bhojpur																															1029			890746	6.7	41.4	817324	6	38.1	48.2	6	86.4	2.7
520	BR					Sitamarhi																															1004			1086462	5.9	36.8	977906	5.9	38	34	6.7	92.7	0.9
426	AS				Udalguri																																1827			285511	7.8	45.2	280824	5.4	34.7	50.1	14.24	91.2	8.5
382	AR			Kurung Kumey																																	1212			31090	6.3	37.4	33921	3.3	21.4	34.96	25.96	95.9	10.9
401	AS				Chirang																																1821			159586	8.6	48.8	156384	7.7	44.8	48.1	13.83	90.5	2
133	MP															Bhind																					2303			618231	8.2	48	518981	5.1	33.3	53.91	4.39	88.8	9.5
461	UP																											Hardoi									924			1397987	10.2	55.2	1196993	7.6	43.5	44.55	5.45	91.2	13.4
557	CG							Surguja																													2202			774001	9.1	49.3	763947	7.4	41.8	42.28	13.94	94.1	5
463	UP																											Jaunpur									963			1336999	9.1	52.1	1468440	5.2	32.8	51.29	10.24	90.8	14.9
380	AR			East Kameng																																	1203			23607	11.3	56.4	24894	7.6	41	42.21	31.98	75	33.8
549	BR					Aurangabad																															1033			813094	6	37.6	751807	5.2	33.7	48.9	8	91.9	2.4
558	CG							Jashpur																													2203			287461	13	61.7	290542	8.8	46.5	50.3	21.62	96.3	2.4
441	UP																											Bareilly									919			1511553	13.7	66.8	1340198	9.5	53.1	40.61	6.37	71.4	31.6
447	UP																											Chandauli									965			647549	8	46.3	600567	6.6	40.1	50.83	7.37	88	10.8
128	MP															Anuppur																					2344			256861	11.2	59.2	251199	5.8	36.3	49.3	19.48	85.8	15
490	UP																											Siddharthnagar									953			755912	7.7	44.6	776001	5.9	38.3	38.62	7.94	92.4	23.3
479	UP																											Mirzapur									968			824523	8.6	50	746825	7.3	44.2	47.51	9.86	87.9	9.6
379	AR			Changlang																																	1209			49300	6.3	38.2	44799	5.2	30.3	40.89	22.36	82.9	8.5
449	UP																											Deoria									959			934028	8	47.8	1014308	6.8	42.7	50.91	5.15	86.6	16.5
291	OR																					Bargarh (Baragarh)															2101			545009	9.7	52.6	533424	9.1	50.8	58.27	13.93	94.1	6.3
404	AS				Dhubri																																1802			618971	9.6	52.1	586915	8	46.9	43.2	6.09	90.9	1.5
452	UP																											Faizabad									946			806379	6.8	40	797037	5.6	36.2	50.57	7.64	85.5	16.1
167	MP															Shahdol																					2343			361886	11.1	58.1	354072	5.9	35.9	48.56	13.35	89.7	8.2
391	AR			Upper Subansiri																																	1205			28554	8	44.4	29498	4.5	28.7	49.1	26.85	79.4	23.9
471	UP																											Lalitpur									936			403573	22	82.1	368018	14.1	67.6	41.96	13.56	90.2	8.6
468	UP																											Kaushambi									943			515479	12.3	61.4	468214	8.9	49.1	40.22	16.07	91.7	7.6
283	OR																					Nuapada															2125			201809	11.9	58.6	207787	9.3	52.7	38.42	11.27	95.6	2.9
431	UP																											Ambedkar Nagar									947			771581	6.9	40.1	778205	5.5	36.6	54.01	7.7	93	18
536	BR					Begusarai																															1020			964113	7.1	43	850755	7	43.6	44.9	7.2	90.3	2.5
540	BR					Munger																															1024			465857	8.2	47.3	403669	7.7	47.7	51.4	5.4	80.1	5.6
518	BR					East Champaran																															1002			1604460	5.8	38	1450659	6.1	38.5	36	8.7	93.9	1.2
251	WB																													Purba Medinipur							1919			1919761	5.1	33.7	1776191	4.2	30.5	71.94	5.14	89.2	8.4
445	UP																											Budaun									918			1180013	16.6	72.8	1031394	10.4	54.8	32.73	4.73	89.5	13.2
289	OR																					Sundargarh															2105			750725	10.1	53.6	735614	7.6	45.2	57.37	10.15	81.3	17.1
433	UP																											Auraiya									931			487916	13.3	64.3	418344	10.2	56.5	60.15	5.3	86.5	14.8
416	AS				Kokrajhar																																1801			285228	12.5	61	275223	7.9	47.2	49.3	12.51	90.7	2.1
171	MP															Sidhi																					2345			358578	6.7	38.4	350865	5.1	31.3	44.95	14.64	95.7	2.5
421	AS				Nalbari																																1824			280232	7.5	44.4	264291	5.5	36.7	63.5	6.51	75.1	2.5
443	UP																											Bhadohi									967			489260	11.7	58.2	492770	9.1	53.1	47.12	6.36	88.8	11.4
432	UP																											Amroha									906			606522	13.7	66.4	562494	9.3	53.4	43.63	7.74	82	21.8
538	BR					Bhagalpur																															1022			1016831	5.7	36.4	876102	5.3	35.3	44.7	5.9	86.7	5.4
480	UP																											Moradabad									904			1579874	10.4	58.6	1451015	7.7	46.1	39.95	5.12	76.7	26.3
517	BR					West Champaran																															1001			1249928	6.5	39.5	1126754	5.5	35.2	35.7	9.1	94	1.9
270	OR																					Gajapati															2120			182108	9	49.6	195453	6.6	40.6	36.91	20.03	90.2	9.8
275	OR																					Kendujhar															2106			621455	8.5	46.1	618339	8	47	49.97	8.93	76.7	8.1
71	JH												Khunti																								2020			172118	8	45.2	177439	5.6	36.1	45.13	22.32	96.1	2.5
142	MP															Dindori																					2336			237968	9.6	52.5	238959	8.7	49.9	44.23	30.48	97.1	4.7
458	UP																											Gonda									952			1112408	9.2	51.6	1042590	6.5	39.2	39.22	8.22	90.8	20.8
448	UP																											Chitrakoot									940			328137	12.4	63.5	285739	10.2	53.9	43.26	15.93	92.8	11.4
634	CG							Bijapur																													2218			78850	13.9	65.2	79447	9.2	53.2	25.95	19.4	97.2	2.5
548	BR					Rohtas																															1032			954883	6.9	40.4	880444	5.6	35.6	52.1	5.4	88.8	4.3
286	OR																					Rayagada															2127			306692	13.9	63.4	334055	8.2	45	33.43	12.7	88.7	13.8
65	JH												Garhwa																								2001			416235	5.9	36.4	385502	7.2	44	38.85	6.24	97	2.2
494	UP																											Unnao									925			1067600	9.8	52.1	962666	6.1	39	48.74	7.88	87.2	9.2
282	OR																					Nabarangpur															2128			387003	12.3	60.1	398545	9	48.9	29.77	8.39	95.5	3.7
266	OR																					Cuttack															2112			993304	5.8	36.8	936813	5.5	34.9	71.43	6.39	79.3	61.7
394	AS				Baksa																																1825			330535	7.7	44.8	326352	6.1	39.3	53.4	13.3	93.5	1.8
408	AS				Golaghat																																1814			379077	10.4	53.3	371282	8.7	48.7	62.1	16.06	81.4	12.7
66	JH												Giridih																								2004			787836	7.3	44.8	734531	6	38.1	39.56	7.22	93.4	3.2
317	RJ																							Banswara													827			557740	7.9	44.4	557522	4.3	27	35.46	20.45	89.7	8.8
550	BR					Gaya																															1034			1393625	5	33.4	1309358	4.5	30.3	43.7	12.8	88.9	3.4
75	JH												Pakur																								2008			278812	12	62.6	282725	9.4	50.3	32.58	18.73	95.9	1
326	RJ																							Dungarpur													826			435345	10.5	52.4	443754	4.7	29.4	38.41	6.56	90.1	11.2
524	BR					Kishanganj																															1008			518479	7.5	43.5	487987	7	42.5	37.1	6.1	93.7	0.9
254	WB																													Uttar Dinajpur							1904			1008059	6.2	40.9	936109	6.6	41.7	43.69	9.34	89.4	3.4
236	WB																													Bankura							1913			1331010	7.4	46.3	1261158	5.2	34.4	53.09	8.77	87	7.7
519	BR					Sheohar																															1003			207603	10.3	56.3	185787	11.1	59.3	36.2	7	95.7	0.9
554	BR					Arwal																															1038			218564	8	45.2	204339	6	40.4	44.8	10.2	94.6	0.9
267	OR																					Debagarh (Deogarh)															2104			109679	12.5	63.1	108724	11.6	63.2	55.2	15.38	95.7	5
436	UP																											Bahraich									949			1177778	8.7	50.3	1053605	5.1	31.9	31.64	6.27	93.1	15.8
74	JH												Lohardaga																								2011			145487	13.7	64.1	145731	14.5	65.8	48.06	14.01	89.4	2.1
460	UP																											Hamirpur									937			379699	16.9	72.3	323146	10.3	55.8	48	11.26	89.9	16.7
82	JH												West Singhbhum																								2023			477755	12	60.6	491283	8.6	48.8	38.29	13.74	92	7.4
162	MP															Rewa																					2313			791894	5.9	36.2	746815	4.4	28.7	52.3	15.88	91.4	6
482	UP																											Pilibhit									920			700819	14.4	68.8	624322	10.2	54.6	42.42	4.31	86.3	17.5
434	UP																											Azamgarh									960			1384669	5.2	32.2	1500491	4	28.2	52.06	7.45	91.7	11
532	BR					Siwan																															1016			1024189	7.3	44.3	1035855	5.6	36.7	49.2	3.6	91.5	2.6
265	OR																					Balangir															2124			592042	9.9	53.8	584964	8.3	48.8	46.6	8.5	94.2	7
396	AS				Barpeta																																1804			532668	9.7	53.9	505776	6.6	42.1	48.2	6.06	82.1	1.3
[truncated: 26 more columns]
